# Supplementary material for: Enterotype-specific microbial biomarkers of immune checkpoint inhibitor response revealed by large-scale integrated metagenomic analysis
Source: Cancer Immunol Immunother. 2026 May 26;75(8):193. doi: 10.1007/s00262-026-04432-w (PMC13388844; doi:10.1007/s00262-026-04432-w)
Supplement: Supplementary file 1 — Supplementary file1 (XLSX 27 KB) [file 262_2026_4432_MOESM1_ESM.xlsx]

## Sheet: Suppl. Table 1
Supplementary Spreadsheet 1: List of the metagenomic samples of oncologic subjects retrieved from NCBI SRA for this study. Accession number, subject's provenance, response, RECIST objective response rate (ORR), type of tumor and study accession are reported. ORR: CR=Complete Response; PR=Partial Response; PD= Progressive desease. Tumor: NSCLC=Non-Small Cell Lung Cancer; MM=Malignant Melanoma; RCC…
Sample	Country	Response	RECIST ORR	Tumor	Study accession
ERR10290768	United Kingdom	NR	PD	MM	PRJEB43119
ERR2213669	France	NR	PD	NSCLC	PRJEB22863
ERR2213672	France	NR	Dead	NSCLC	PRJEB22863
ERR2213682	France	NR	PD	NSCLC	PRJEB22863
ERR2213685	France	NR	PD	NSCLC	PRJEB22863
ERR2213691	France	NR	PD	NSCLC	PRJEB22863
ERR2213694	France	NR	PD	NSCLC	PRJEB22863
ERR2213699	France	NR	PD	NSCLC	PRJEB22863
ERR2213700	France	NR	PD	NSCLC	PRJEB22863
ERR2213701	France	NR	PD	NSCLC	PRJEB22863
ERR2213715	France	NR	PD	NSCLC	PRJEB22863
ERR2213734	France	NR	Dead	NSCLC	PRJEB22863
ERR2213735	France	NR	Dead	NSCLC	PRJEB22863
ERR2213737	France	NR	PD	NSCLC	PRJEB22863
ERR2213740	France	NR	Dead	NSCLC	PRJEB22863
ERR2235211	France	NR	PD	NSCLC	PRJEB22863
ERR2235214	France	NR	PD	NSCLC	PRJEB22863
ERR2235216	France	NR	PD	NSCLC	PRJEB22863
ERR2235217	France	NR	Dead	NSCLC	PRJEB22863
ERR2235220	France	NR	PD	NSCLC	PRJEB22863
ERR2235221	France	NR	PD	NSCLC	PRJEB22863
ERR2235223	France	NR	PD	NSCLC	PRJEB22863
ERR2235225	France	NR	PD	NSCLC	PRJEB22863
ERR2235228	France	NR	Dead	NSCLC	PRJEB22863
ERR2235229	France	NR	PD	NSCLC	PRJEB22863
ERR2235231	France	NR	PD	NSCLC	PRJEB22863
ERR2235232	France	NR	PD	NSCLC	PRJEB22863
ERR2235234	France	NR	PD	NSCLC	PRJEB22863
ERR2235235	France	NR	PD	NSCLC	PRJEB22863
ERR2235239	France	NR	Dead	NSCLC	PRJEB22863
ERR2235241	France	NR	PD	NSCLC	PRJEB22863
ERR2235242	France	NR	PD	NSCLC	PRJEB22863
ERR2235243	France	NR	PD	NSCLC	PRJEB22863
ERR2235244	France	NR	PD	RCC	PRJEB22863
ERR2235245	France	NR	PD	RCC	PRJEB22863
ERR2235248	France	NR	PD	RCC	PRJEB22863
ERR2235256	France	NR	PD	RCC	PRJEB22863
ERR2235257	France	NR	PD	RCC	PRJEB22863
ERR2235258	France	NR	PD	RCC	PRJEB22863
ERR2235263	France	NR	PD	RCC	PRJEB22863
ERR2235264	France	NR	PD	RCC	PRJEB22863
ERR2235265	France	NR	PD	RCC	PRJEB22863
ERR2235266	France	NR	PD	RCC	PRJEB22863
ERR2235268	France	NR	PD	RCC	PRJEB22863
ERR2235275	France	NR	PD	RCC	PRJEB22863
ERR2235277	France	NR	PD	RCC	PRJEB22863
ERR2235287	France	NR	PD	RCC	PRJEB22863
ERR2235303	France	NR	PD	RCC	PRJEB22863
ERR2235304	France	NR	PD	RCC	PRJEB22863
ERR2235313	France	NR	PD	RCC	PRJEB22863
ERR2235316	France	NR	Dead	RCC	PRJEB22863
ERR2235324	France	NR	PD	RCC	PRJEB22863
ERR2235326	France	NR	PD	RCC	PRJEB22863
ERR2235333	France	NR	PD	RCC	PRJEB22863
ERR2235336	France	NR	PD	RCC	PRJEB22863
ERR2235337	France	NR	PD	RCC	PRJEB22863
ERR2235343	France	NR	PD	RCC	PRJEB22863
ERR6229432	Spain	NR	PD	MM	PRJEB43119
ERR6230326	Netherlands	NR	PD	MM	PRJEB43119
ERR6231475	Netherlands	NR	PD	MM	PRJEB43119
ERR6231548	Netherlands	NR	PD	MM	PRJEB43119
ERR6232382	Netherlands	NR	PD	MM	PRJEB43119
ERR6232425	Netherlands	NR	PD	MM	PRJEB43119
ERR6232518	Netherlands	NR	PD	MM	PRJEB43119
ERR6232522	Netherlands	NR	PD	MM	PRJEB43119
ERR6232525	Netherlands	NR	PD	MM	PRJEB43119
ERR6232526	Netherlands	NR	PD	MM	PRJEB43119
ERR6232686	Netherlands	NR	PD	MM	PRJEB43119
ERR6233694	Netherlands	NR	PD	MM	PRJEB43119
ERR6233695	Netherlands	NR	PD	MM	PRJEB43119
ERR6235716	Netherlands	NR	PD	MM	PRJEB43119
ERR6235717	Netherlands	NR	PD	MM	PRJEB43119
ERR6235718	Netherlands	NR	PD	MM	PRJEB43119
ERR6243877	Netherlands	NR	PD	MM	PRJEB43119
ERR6254870	Netherlands	NR	PD	MM	PRJEB43119
ERR6271721	United Kingdom	NR	PD	MM	PRJEB43119
ERR6273965	United Kingdom	NR	PD	MM	PRJEB43119
ERR6275659	United Kingdom	NR	PD	MM	PRJEB43119
ERR6275661	Netherlands	NR	PD	MM	PRJEB43119
ERR6275664	United Kingdom	NR	PD	MM	PRJEB43119
ERR6275666	United Kingdom	NR	PD	MM	PRJEB43119
ERR6275668	United Kingdom	NR	PD	MM	PRJEB43119
ERR6275671	United Kingdom	NR	PD	MM	PRJEB43119
ERR6275672	United Kingdom	NR	PD	MM	PRJEB43119
ERR6275673	United Kingdom	NR	PD	MM	PRJEB43119
ERR6275677	United Kingdom	NR	PD	MM	PRJEB43119
ERR6275679	Netherlands	NR	PD	MM	PRJEB43119
ERR6275680	Netherlands	NR	PD	MM	PRJEB43119
ERR6275682	Netherlands	NR	PD	MM	PRJEB43119
ERR6275683	Netherlands	NR	PD	MM	PRJEB43119
ERR6279620	United Kingdom	NR	PD	MM	PRJEB43119
ERR6279625	United Kingdom	NR	PD	MM	PRJEB43119
ERR6279626	United Kingdom	NR	PD	MM	PRJEB43119
ERR6279627	United Kingdom	NR	PD	MM	PRJEB43119
ERR6279628	United Kingdom	NR	PD	MM	PRJEB43119
ERR6279629	United Kingdom	NR	PD	MM	PRJEB43119
ERR6279646	United Kingdom	NR	PD	MM	PRJEB43119
ERR6279647	United Kingdom	NR	PD	MM	PRJEB43119
ERR6279653	United Kingdom	NR	PD	MM	PRJEB43119
ERR6279654	United Kingdom	NR	PD	MM	PRJEB43119
ERR6279656	United Kingdom	NR	PD	MM	PRJEB43119
ERR6279659	United Kingdom	NR	PD	MM	PRJEB43119
ERR6279660	United Kingdom	NR	PD	MM	PRJEB43119
ERR6279668	United Kingdom	NR	PD	MM	PRJEB43119
ERR6279670	United Kingdom	NR	PD	MM	PRJEB43119
ERR6279672	United Kingdom	NR	PD	MM	PRJEB43119
ERR6279673	United Kingdom	NR	PD	MM	PRJEB43119
ERR6279675	United Kingdom	NR	PD	MM	PRJEB43119
ERR6279678	United Kingdom	NR	PD	MM	PRJEB43119
ERR6279682	United Kingdom	NR	PD	MM	PRJEB43119
ERR6279683	United Kingdom	NR	PD	MM	PRJEB43119
ERR6281000	United Kingdom	NR	PD	MM	PRJEB43119
ERR6281340	United Kingdom	NR	PD	MM	PRJEB43119
ERR6281342	United Kingdom	NR	PD	MM	PRJEB43119
ERR6281432	United Kingdom	NR	PD	MM	PRJEB43119
ERR6281434	United Kingdom	NR	PD	MM	PRJEB43119
ERR6281500	United Kingdom	NR	PD	MM	PRJEB43119
ERR6281504	United Kingdom	NR	PD	MM	PRJEB43119
ERR6281505	United Kingdom	NR	PD	MM	PRJEB43119
ERR6281658	Spain	NR	PD	MM	PRJEB43119
ERR6281677	Spain	NR	PD	MM	PRJEB43119
ERR6281751	United Kingdom	NR	PD	MM	PRJEB43119
ERR6281941	Spain	NR	PD	MM	PRJEB43119
ERR6281942	United Kingdom	NR	PD	MM	PRJEB43119
ERR6281944	Spain	NR	PD	MM	PRJEB43119
ERR6282137	Spain	NR	PD	MM	PRJEB43119
ERR6282383	Spain	NR	PD	MM	PRJEB43119
SRR13022261	North America	NR	PD	MM	PRJNA672867
SRR13022267	North America	NR	PD	MM	PRJNA672867
SRR13022273	North America	NR	PD	MM	PRJNA672867
SRR13022286	North America	NR	PD	MM	PRJNA672867
SRR13022288	North America	NR	PD	MM	PRJNA672867
SRR13022289	North America	NR	PD	MM	PRJNA672867
SRR13022298	North America	NR	PD	MM	PRJNA672867
SRR13022305	North America	NR	PD	MM	PRJNA672867
SRR13022315	North America	NR	PD	MM	PRJNA672867
SRR13022321	North America	NR	PD	MM	PRJNA672867
SRR13022340	North America	NR	PD	MM	PRJNA672867
SRR13022375	North America	NR	PD	MM	PRJNA672867
SRR13022382	North America	NR	PD	MM	PRJNA672867
SRR13022431	North America	NR	PD	MM	PRJNA672867
SRR15372865	France	NR	PD	NSCLC	PRJNA751792
SRR15372868	France	NR	PD	NSCLC	PRJNA751792
SRR15372869	France	NR	PD	NSCLC	PRJNA751792
SRR15372878	France	NR	PD	NSCLC	PRJNA751792
SRR15372879	France	NR	PD	NSCLC	PRJNA751792
SRR15372880	France	NR	PD	NSCLC	PRJNA751792
SRR15372882	France	NR	PD	NSCLC	PRJNA751792
SRR15372885	France	NR	PD	NSCLC	PRJNA751792
SRR15372886	France	NR	PD	NSCLC	PRJNA751792
SRR15372887	France	NR	PD	NSCLC	PRJNA751792
SRR15372889	France	NR	PD	NSCLC	PRJNA751792
SRR15372891	France	NR	PD	NSCLC	PRJNA751792
SRR15372894	France	NR	PD	NSCLC	PRJNA751792
SRR15372895	France	NR	PD	NSCLC	PRJNA751792
SRR15372902	France	NR	PD	NSCLC	PRJNA751792
SRR15372905	France	NR	PD	NSCLC	PRJNA751792
SRR15372909	France	NR	PD	NSCLC	PRJNA751792
SRR15372912	France	NR	PD	NSCLC	PRJNA751792
SRR15372915	France	NR	PD	NSCLC	PRJNA751792
SRR15372916	France	NR	PD	NSCLC	PRJNA751792
SRR15372918	France	NR	PD	NSCLC	PRJNA751792
SRR15372921	France	NR	PD	NSCLC	PRJNA751792
SRR15372924	France	NR	PD	NSCLC	PRJNA751792
SRR15372927	France	NR	PD	NSCLC	PRJNA751792
SRR15372930	France	NR	PD	NSCLC	PRJNA751792
SRR15372931	France	NR	PD	NSCLC	PRJNA751792
SRR15372935	France	NR	PD	NSCLC	PRJNA751792
SRR15372936	France	NR	PD	NSCLC	PRJNA751792
SRR15372937	France	NR	PD	NSCLC	PRJNA751792
SRR15372938	France	NR	PD	NSCLC	PRJNA751792
SRR15372939	France	NR	PD	NSCLC	PRJNA751792
SRR15372941	France	NR	PD	NSCLC	PRJNA751792
SRR15372944	France	NR	PD	NSCLC	PRJNA751792
SRR15372947	France	NR	PD	NSCLC	PRJNA751792
SRR15372948	France	NR	PD	NSCLC	PRJNA751792
SRR15372963	France	NR	PD	NSCLC	PRJNA751792
SRR15372964	France	NR	PD	NSCLC	PRJNA751792
SRR15372968	France	NR	PD	NSCLC	PRJNA751792
SRR15372970	France	NR	PD	NSCLC	PRJNA751792
SRR15372971	France	NR	PD	NSCLC	PRJNA751792
SRR15372974	France	NR	PD	NSCLC	PRJNA751792
SRR15372977	France	NR	PD	NSCLC	PRJNA751792
SRR15372980	France	NR	PD	NSCLC	PRJNA751792
SRR15372983	France	NR	PD	NSCLC	PRJNA751792
SRR15372993	France	NR	PD	NSCLC	PRJNA751792
SRR15372994	France	NR	PD	NSCLC	PRJNA751792
SRR15372996	France	NR	PD	NSCLC	PRJNA751792
SRR15373001	France	NR	PD	NSCLC	PRJNA751792
SRR15373003	France	NR	PD	NSCLC	PRJNA751792
SRR15373006	France	NR	PD	NSCLC	PRJNA751792
SRR15373011	France	NR	PD	NSCLC	PRJNA751792
SRR15373014	France	NR	PD	NSCLC	PRJNA751792
SRR15373016	France	NR	PD	NSCLC	PRJNA751792
SRR15373018	France	NR	PD	NSCLC	PRJNA751792
SRR15373022	France	NR	PD	NSCLC	PRJNA751792
SRR15373024	France	NR	PD	NSCLC	PRJNA751792
SRR15373027	France	NR	PD	NSCLC	PRJNA751792
SRR15373028	France	NR	PD	NSCLC	PRJNA751792
SRR15373036	France	NR	PD	NSCLC	PRJNA751792
SRR15373037	France	NR	PD	NSCLC	PRJNA751792
SRR15373040	France	NR	PD	NSCLC	PRJNA751792
SRR15373042	France	NR	PD	NSCLC	PRJNA751792
SRR15373043	France	NR	PD	NSCLC	PRJNA751792
SRR15373045	France	NR	PD	NSCLC	PRJNA751792
SRR15373046	France	NR	PD	NSCLC	PRJNA751792
SRR15373049	France	NR	PD	NSCLC	PRJNA751792
SRR15373057	France	NR	PD	NSCLC	PRJNA751792
SRR15373058	France	NR	PD	NSCLC	PRJNA751792
SRR15373061	France	NR	PD	NSCLC	PRJNA751792
SRR15373062	France	NR	PD	NSCLC	PRJNA751792
SRR15373064	France	NR	PD	NSCLC	PRJNA751792
SRR15373072	France	NR	PD	NSCLC	PRJNA751792
SRR15373073	France	NR	PD	NSCLC	PRJNA751792
SRR15373078	France	NR	PD	NSCLC	PRJNA751792
SRR15373080	France	NR	PD	NSCLC	PRJNA751792
SRR15373081	France	NR	PD	NSCLC	PRJNA751792
SRR15373086	France	NR	PD	NSCLC	PRJNA751792
SRR15373088	France	NR	PD	NSCLC	PRJNA751792
SRR15373089	France	NR	PD	NSCLC	PRJNA751792
SRR15373092	France	NR	PD	NSCLC	PRJNA751792
SRR15373094	France	NR	PD	NSCLC	PRJNA751792
SRR15373095	France	NR	PD	NSCLC	PRJNA751792
SRR15373096	France	NR	PD	NSCLC	PRJNA751792
SRR15373098	France	NR	PD	NSCLC	PRJNA751792
SRR15373104	France	NR	PD	NSCLC	PRJNA751792
SRR15373120	France	NR	PD	NSCLC	PRJNA751792
SRR15373122	France	NR	PD	NSCLC	PRJNA751792
SRR15373126	France	NR	PD	NSCLC	PRJNA751792
SRR15373127	France	NR	PD	NSCLC	PRJNA751792
SRR15373136	France	NR	PD	NSCLC	PRJNA751792
SRR15373147	France	NR	PD	NSCLC	PRJNA751792
SRR15373153	France	NR	PD	NSCLC	PRJNA751792
SRR15373154	France	NR	PD	NSCLC	PRJNA751792
SRR15373158	France	NR	PD	NSCLC	PRJNA751792
SRR15373160	France	NR	PD	NSCLC	PRJNA751792
SRR15373161	France	NR	PD	NSCLC	PRJNA751792
SRR15373163	France	NR	PD	NSCLC	PRJNA751792
SRR15373165	France	NR	PD	NSCLC	PRJNA751792
SRR15373167	France	NR	PD	NSCLC	PRJNA751792
SRR15373172	France	NR	PD	NSCLC	PRJNA751792
SRR15373174	France	NR	PD	NSCLC	PRJNA751792
SRR15373178	France	NR	PD	NSCLC	PRJNA751792
SRR15373181	France	NR	PD	NSCLC	PRJNA751792
SRR15373184	France	NR	PD	NSCLC	PRJNA751792
SRR15373185	France	NR	PD	NSCLC	PRJNA751792
SRR15373186	France	NR	PD	NSCLC	PRJNA751792
SRR15373192	France	NR	PD	NSCLC	PRJNA751792
SRR15373194	France	NR	PD	NSCLC	PRJNA751792
SRR15373195	France	NR	PD	NSCLC	PRJNA751792
SRR15373196	France	NR	PD	NSCLC	PRJNA751792
SRR15373199	France	NR	PD	NSCLC	PRJNA751792
SRR15373200	France	NR	PD	NSCLC	PRJNA751792
SRR15373201	France	NR	PD	NSCLC	PRJNA751792
SRR16168896	North America	NR	PD	MM	PRJNA762360
SRR16168900	North America	NR	PD	MM	PRJNA762360
SRR16168913	North America	NR	PD	MM	PRJNA762360
SRR16168940	North America	NR	PD	MM	PRJNA762360
SRR16168941	North America	NR	PD	MM	PRJNA762360
SRR16168976	North America	NR	PD	MM	PRJNA762360
SRR16168982	North America	NR	PD	MM	PRJNA762360
SRR20881975	North America	NR	PD	NSCLC	PRJNA866654
SRR20881979	North America	NR	PD	NSCLC	PRJNA866654
SRR20881986	North America	NR	PD	NSCLC	PRJNA866654
SRR20881987	North America	NR	PD	NSCLC	PRJNA866654
SRR5930493	North America	NR	PD	MM	PRJNA397906
SRR5930501	North America	NR	PD	MM	PRJNA397906
SRR5930507	North America	NR	PD	MM	PRJNA397906
SRR5930508	North America	NR	PD	MM	PRJNA397906
SRR5930509	North America	NR	PD	MM	PRJNA397906
SRR5930510	North America	NR	PD	MM	PRJNA397906
SRR5930515	North America	NR	PD	MM	PRJNA397906
SRR5930517	North America	NR	PD	MM	PRJNA397906
SRR5930518	North America	NR	PD	MM	PRJNA397906
SRR5930519	North America	NR	PD	MM	PRJNA397906
SRR5930520	North America	NR	PD	MM	PRJNA397906
SRR5930521	North America	NR	PD	MM	PRJNA397906
SRR5930522	North America	NR	PD	MM	PRJNA397906
SRR5930526	North America	NR	PD	MM	PRJNA397906
SRR5930528	North America	NR	PD	MM	PRJNA397906
SRR6000869	North America	NR	PD	MM	PRJNA399742
SRR6000874	North America	NR	PD	MM	PRJNA399742
SRR6000878	North America	NR	PD	MM	PRJNA399742
SRR6000891	North America	NR	PD	MM	PRJNA399742
SRR6000899	North America	NR	PD	MM	PRJNA399742
SRR6000902	North America	NR	PD	MM	PRJNA399742
SRR6000907	North America	NR	PD	MM	PRJNA399742
SRR6000909	North America	NR	PD	MM	PRJNA399742
SRR6000921	North America	NR	PD	MM	PRJNA399742
SRR6000944	North America	NR	PD	MM	PRJNA399742
SRR6000947	North America	NR	PD	MM	PRJNA399742
SRR6000949	North America	NR	PD	MM	PRJNA399742
SRR9033718	North America	NR	NA	MM	PRJNA541981
SRR9033720	North America	NR	NA	MM	PRJNA541981
SRR9033721	North America	NR	NA	MM	PRJNA541981
SRR9033722	North America	NR	NA	MM	PRJNA541981
SRR9033727	North America	NR	NA	MM	PRJNA541981
SRR9033738	North America	NR	NA	MM	PRJNA541981
SRR9033742	North America	NR	NA	MM	PRJNA541981
SRR9033743	North America	NR	NA	MM	PRJNA541981
SRR9033745	North America	NR	NA	MM	PRJNA541981
SRR9033747	North America	NR	NA	MM	PRJNA541981
SRR9033749	North America	NR	NA	MM	PRJNA541981
SRR9033750	North America	NR	NA	MM	PRJNA541981
SRR9033751	North America	NR	NA	MM	PRJNA541981
SRR9033752	North America	NR	NA	MM	PRJNA541981
SRR9033754	North America	NR	NA	MM	PRJNA541981
ERR2213675	France	R	PR	NSCLC	PRJEB22863
ERR2213704	France	R	PR	NSCLC	PRJEB22863
ERR2213706	France	R	PR	NSCLC	PRJEB22863
ERR2213719	France	R	PR	NSCLC	PRJEB22863
ERR2213728	France	R	PR	NSCLC	PRJEB22863
ERR2213741	France	R	PR	NSCLC	PRJEB22863
ERR2235215	France	R	PR	NSCLC	PRJEB22863
ERR2235219	France	R	PR	NSCLC	PRJEB22863
ERR2235227	France	R	PR	NSCLC	PRJEB22863
ERR2235233	France	R	PR	NSCLC	PRJEB22863
ERR2235236	France	R	PR	NSCLC	PRJEB22863
ERR2235240	France	R	PR	NSCLC	PRJEB22863
ERR2235253	France	R	PR	RCC	PRJEB22863
ERR2235259	France	R	PR	RCC	PRJEB22863
ERR2235271	France	R	PR	RCC	PRJEB22863
ERR2235272	France	R	PR	RCC	PRJEB22863
ERR2235274	France	R	PR	RCC	PRJEB22863
ERR2235296	France	R	PR	RCC	PRJEB22863
ERR2235300	France	R	PR	RCC	PRJEB22863
ERR2235315	France	R	PR	RCC	PRJEB22863
ERR2235320	France	R	PR	RCC	PRJEB22863
ERR2235325	France	R	PR	RCC	PRJEB22863
ERR2235328	France	R	PR	RCC	PRJEB22863
ERR2235329	France	R	PR	RCC	PRJEB22863
ERR2235339	France	R	PR	RCC	PRJEB22863
ERR2235341	France	R	PR	RCC	PRJEB22863
ERR6230245	Netherlands	R	PR	MM	PRJEB43119
ERR6230278	Netherlands	R	CR	MM	PRJEB43119
ERR6231616	Netherlands	R	PR	MM	PRJEB43119
ERR6232521	Netherlands	R	CR	MM	PRJEB43119
ERR6232524	Netherlands	R	PR	MM	PRJEB43119
ERR6232528	Netherlands	R	PR	MM	PRJEB43119
ERR6232529	Netherlands	R	PR	MM	PRJEB43119
ERR6232687	Netherlands	R	PR	MM	PRJEB43119
ERR6232688	Netherlands	R	PR	MM	PRJEB43119
ERR6236131	Netherlands	R	PR	MM	PRJEB43119
ERR6239138	Netherlands	R	PR	MM	PRJEB43119
ERR6239139	Netherlands	R	PR	MM	PRJEB43119
ERR6243878	Netherlands	R	PR	MM	PRJEB43119
ERR6243879	Netherlands	R	CR	MM	PRJEB43119
ERR6243880	Netherlands	R	PR	MM	PRJEB43119
ERR6264280	United Kingdom	R	CR	MM	PRJEB43119
ERR6267712	United Kingdom	R	CR	MM	PRJEB43119
ERR6275663	United Kingdom	R	PR	MM	PRJEB43119
ERR6275665	United Kingdom	R	PR	MM	PRJEB43119
ERR6275667	United Kingdom	R	PR	MM	PRJEB43119
ERR6275669	United Kingdom	R	CR	MM	PRJEB43119
ERR6275674	United Kingdom	R	CR	MM	PRJEB43119
ERR6275675	United Kingdom	R	PR	MM	PRJEB43119
ERR6275676	Netherlands	R	PR	MM	PRJEB43119
ERR6275678	Netherlands	R	PR	MM	PRJEB43119
ERR6275681	Netherlands	R	CR	MM	PRJEB43119
ERR6279615	Netherlands	R	PR	MM	PRJEB43119
ERR6279616	Netherlands	R	CR	MM	PRJEB43119
ERR6279619	Netherlands	R	CR	MM	PRJEB43119
ERR6279621	United Kingdom	R	PR	MM	PRJEB43119
ERR6279623	United Kingdom	R	CR	MM	PRJEB43119
ERR6279624	Netherlands	R	PR	MM	PRJEB43119
ERR6279644	United Kingdom	R	CR	MM	PRJEB43119
ERR6279645	United Kingdom	R	PR	MM	PRJEB43119
ERR6279648	United Kingdom	R	PR	MM	PRJEB43119
ERR6279650	United Kingdom	R	CR	MM	PRJEB43119
ERR6279651	United Kingdom	R	CR	MM	PRJEB43119
ERR6279652	United Kingdom	R	PR	MM	PRJEB43119
ERR6279657	United Kingdom	R	PR	MM	PRJEB43119
ERR6279661	United Kingdom	R	PR	MM	PRJEB43119
ERR6279662	United Kingdom	R	PR	MM	PRJEB43119
ERR6279663	United Kingdom	R	PR	MM	PRJEB43119
ERR6279664	United Kingdom	R	PR	MM	PRJEB43119
ERR6279665	United Kingdom	R	PR	MM	PRJEB43119
ERR6279666	United Kingdom	R	PR	MM	PRJEB43119
ERR6279667	United Kingdom	R	CR	MM	PRJEB43119
ERR6279674	United Kingdom	R	PR	MM	PRJEB43119
ERR6279676	United Kingdom	R	CR	MM	PRJEB43119
ERR6279677	United Kingdom	R	PR	MM	PRJEB43119
ERR6279680	United Kingdom	R	PR	MM	PRJEB43119
ERR6279681	United Kingdom	R	CR	MM	PRJEB43119
ERR6280899	United Kingdom	R	CR	MM	PRJEB43119
ERR6280910	United Kingdom	R	PR	MM	PRJEB43119
ERR6280948	United Kingdom	R	PR	MM	PRJEB43119
ERR6281341	United Kingdom	R	PR	MM	PRJEB43119
ERR6281344	United Kingdom	R	CR	MM	PRJEB43119
ERR6281431	United Kingdom	R	PR	MM	PRJEB43119
ERR6281433	United Kingdom	R	PR	MM	PRJEB43119
ERR6281448	United Kingdom	R	PR	MM	PRJEB43119
ERR6281499	United Kingdom	R	PR	MM	PRJEB43119
ERR6281518	United Kingdom	R	CR	MM	PRJEB43119
ERR6281939	Spain	R	CR	MM	PRJEB43119
ERR6281997	Spain	R	PR	MM	PRJEB43119
ERR6282298	Spain	R	CR	MM	PRJEB43119
SRR13022253	North America	R	PR	MM	PRJNA672867
SRR13022265	North America	R	PR	MM	PRJNA672867
SRR13022285	North America	R	CR	MM	PRJNA672867
SRR13022308	North America	R	CR	MM	PRJNA672867
SRR13022319	North America	R	CR	MM	PRJNA672867
SRR13022333	North America	R	PR	MM	PRJNA672867
SRR13022345	North America	R	PR	MM	PRJNA672867
SRR13022369	North America	R	CR	MM	PRJNA672867
SRR13022381	North America	R	CR	MM	PRJNA672867
SRR13022387	North America	R	CR	MM	PRJNA672867
SRR13022399	North America	R	PR	MM	PRJNA672867
SRR13022413	North America	R	PR	MM	PRJNA672867
SRR13022424	North America	R	PR	MM	PRJNA672867
SRR13022435	North America	R	CR	MM	PRJNA672867
SRR13022438	North America	R	CR	MM	PRJNA672867
SRR13022445	North America	R	CR	MM	PRJNA672867
SRR13022446	North America	R	PR	MM	PRJNA672867
SRR13022447	North America	R	PR	MM	PRJNA672867
SRR13022448	North America	R	PR	MM	PRJNA672867
SRR13022449	North America	R	CR	MM	PRJNA672867
SRR13022450	North America	R	PR	MM	PRJNA672867
SRR13022451	North America	R	PR	MM	PRJNA672867
SRR13022453	North America	R	PR	MM	PRJNA672867
SRR13022454	North America	R	CR	MM	PRJNA672867
SRR13022455	North America	R	CR	MM	PRJNA672867
SRR13022456	North America	R	CR	MM	PRJNA672867
SRR13022457	North America	R	PR	MM	PRJNA672867
SRR13022458	North America	R	PR	MM	PRJNA672867
SRR13022459	North America	R	PR	MM	PRJNA672867
SRR13022460	North America	R	PR	MM	PRJNA672867
SRR13022461	North America	R	CR	MM	PRJNA672867
SRR13022462	North America	R	PR	MM	PRJNA672867
SRR13022463	North America	R	CR	MM	PRJNA672867
SRR15372866	France	R	PR	NSCLC	PRJNA751792
SRR15372870	France	R	PR	NSCLC	PRJNA751792
SRR15372871	France	R	CR	NSCLC	PRJNA751792
SRR15372875	France	R	CR	NSCLC	PRJNA751792
SRR15372888	France	R	PR	NSCLC	PRJNA751792
SRR15372893	France	R	PR	NSCLC	PRJNA751792
SRR15372900	France	R	PR	NSCLC	PRJNA751792
SRR15372904	France	R	PR	NSCLC	PRJNA751792
SRR15372907	France	R	PR	NSCLC	PRJNA751792
SRR15372911	France	R	PR	NSCLC	PRJNA751792
SRR15372923	France	R	PR	NSCLC	PRJNA751792
SRR15372943	France	R	PR	NSCLC	PRJNA751792
SRR15372945	France	R	PR	NSCLC	PRJNA751792
SRR15372946	France	R	PR	NSCLC	PRJNA751792
SRR15372949	France	R	PR	NSCLC	PRJNA751792
SRR15372951	France	R	PR	NSCLC	PRJNA751792
SRR15372956	France	R	PR	NSCLC	PRJNA751792
SRR15372962	France	R	PR	NSCLC	PRJNA751792
SRR15372976	France	R	PR	NSCLC	PRJNA751792
SRR15372978	France	R	CR	NSCLC	PRJNA751792
SRR15372981	France	R	PR	NSCLC	PRJNA751792
SRR15372982	France	R	PR	NSCLC	PRJNA751792
SRR15372999	France	R	PR	NSCLC	PRJNA751792
SRR15373000	France	R	PR	NSCLC	PRJNA751792
SRR15373002	France	R	PR	NSCLC	PRJNA751792
SRR15373007	France	R	PR	NSCLC	PRJNA751792
SRR15373010	France	R	PR	NSCLC	PRJNA751792
SRR15373013	France	R	PR	NSCLC	PRJNA751792
SRR15373023	France	R	CR	NSCLC	PRJNA751792
SRR15373035	France	R	PR	NSCLC	PRJNA751792
SRR15373039	France	R	PR	NSCLC	PRJNA751792
SRR15373041	France	R	PR	NSCLC	PRJNA751792
SRR15373048	France	R	PR	NSCLC	PRJNA751792
SRR15373052	France	R	PR	NSCLC	PRJNA751792
SRR15373053	France	R	PR	NSCLC	PRJNA751792
SRR15373055	France	R	PR	NSCLC	PRJNA751792
SRR15373069	France	R	PR	NSCLC	PRJNA751792
SRR15373071	France	R	PR	NSCLC	PRJNA751792
SRR15373074	France	R	PR	NSCLC	PRJNA751792
SRR15373085	France	R	PR	NSCLC	PRJNA751792
SRR15373087	France	R	PR	NSCLC	PRJNA751792
SRR15373090	France	R	PR	NSCLC	PRJNA751792
SRR15373097	France	R	PR	NSCLC	PRJNA751792
SRR15373103	France	R	PR	NSCLC	PRJNA751792
SRR15373105	France	R	PR	NSCLC	PRJNA751792
SRR15373112	France	R	PR	NSCLC	PRJNA751792
SRR15373113	France	R	CR	NSCLC	PRJNA751792
SRR15373121	France	R	PR	NSCLC	PRJNA751792
SRR15373125	France	R	PR	NSCLC	PRJNA751792
SRR15373134	France	R	PR	NSCLC	PRJNA751792
SRR15373137	France	R	PR	NSCLC	PRJNA751792
SRR15373141	France	R	PR	NSCLC	PRJNA751792
SRR15373142	France	R	CR	NSCLC	PRJNA751792
SRR15373143	France	R	PR	NSCLC	PRJNA751792
SRR15373144	France	R	PR	NSCLC	PRJNA751792
SRR15373146	France	R	PR	NSCLC	PRJNA751792
SRR15373155	France	R	PR	NSCLC	PRJNA751792
SRR15373159	France	R	PR	NSCLC	PRJNA751792
SRR15373164	France	R	PR	NSCLC	PRJNA751792
SRR15373166	France	R	PR	NSCLC	PRJNA751792
SRR15373171	France	R	PR	NSCLC	PRJNA751792
SRR15373176	France	R	CR	NSCLC	PRJNA751792
SRR15373177	France	R	PR	NSCLC	PRJNA751792
SRR15373179	France	R	PR	NSCLC	PRJNA751792
SRR15373183	France	R	PR	NSCLC	PRJNA751792
SRR15373189	France	R	PR	NSCLC	PRJNA751792
SRR15373191	France	R	PR	NSCLC	PRJNA751792
SRR15373193	France	R	PR	NSCLC	PRJNA751792
SRR15373197	France	R	PR	NSCLC	PRJNA751792
SRR15373202	France	R	PR	NSCLC	PRJNA751792
SRR16168902	North America	R	PR	MM	PRJNA762360
SRR16168903	North America	R	PR	MM	PRJNA762360
SRR16168909	North America	R	PR	MM	PRJNA762360
SRR16168918	North America	R	PR	MM	PRJNA762360
SRR16168926	North America	R	PR	MM	PRJNA762360
SRR16168929	North America	R	PR	MM	PRJNA762360
SRR16168938	North America	R	PR	MM	PRJNA762360
SRR16168942	North America	R	PR	MM	PRJNA762360
SRR16168943	North America	R	PR	MM	PRJNA762360
SRR16168945	North America	R	PR	MM	PRJNA762360
SRR16168952	North America	R	PR	MM	PRJNA762360
SRR16168974	North America	R	PR	MM	PRJNA762360
SRR16168975	North America	R	PR	MM	PRJNA762360
SRR16168985	North America	R	PR	MM	PRJNA762360
SRR16168986	North America	R	PR	MM	PRJNA762360
SRR20881974	North America	R	PR	NSCLC	PRJNA866654
SRR20881976	North America	R	PR	NSCLC	PRJNA866654
SRR20881977	North America	R	PR	NSCLC	PRJNA866654
SRR20881978	North America	R	PR	NSCLC	PRJNA866654
SRR20881980	North America	R	CR	NSCLC	PRJNA866654
SRR20881981	North America	R	PR	NSCLC	PRJNA866654
SRR20881983	North America	R	CR	NSCLC	PRJNA866654
SRR20881985	North America	R	PR	NSCLC	PRJNA866654
SRR5930494	North America	R	CR	MM	PRJNA397906
SRR5930497	North America	R	CR	MM	PRJNA397906
SRR5930498	North America	R	CR	MM	PRJNA397906
SRR5930499	North America	R	CR	MM	PRJNA397906
SRR5930502	North America	R	CR	MM	PRJNA397906
SRR5930503	North America	R	CR	MM	PRJNA397906
SRR5930504	North America	R	CR	MM	PRJNA397906
SRR5930505	North America	R	CR	MM	PRJNA397906
SRR5930506	North America	R	CR	MM	PRJNA397906
SRR5930511	North America	R	CR	MM	PRJNA397906
SRR5930516	North America	R	CR	MM	PRJNA397906
SRR5930523	North America	R	CR	MM	PRJNA397906
SRR5930527	North America	R	CR	MM	PRJNA397906
SRR5930529	North America	R	CR	MM	PRJNA397906
SRR5930530	North America	R	CR	MM	PRJNA397906
SRR5930531	North America	R	CR	MM	PRJNA397906
SRR5930533	North America	R	CR	MM	PRJNA397906
SRR5930534	North America	R	CR	MM	PRJNA397906
SRR5930536	North America	R	CR	MM	PRJNA397906
SRR6000870	North America	R	PR	MM	PRJNA399742
SRR6000871	North America	R	PR	MM	PRJNA399742
SRR6000893	North America	R	PR	MM	PRJNA399742
SRR6000900	North America	R	CR	MM	PRJNA399742
SRR6000901	North America	R	CR	MM	PRJNA399742
SRR6000903	North America	R	PR	MM	PRJNA399742
SRR6000906	North America	R	PR	MM	PRJNA399742
SRR6000908	North America	R	PR	MM	PRJNA399742
SRR6000911	North America	R	PR	MM	PRJNA399742
SRR6000912	North America	R	PR	MM	PRJNA399742
SRR6000920	North America	R	PR	MM	PRJNA399742
SRR6000931	North America	R	PR	MM	PRJNA399742
SRR6000932	North America	R	PR	MM	PRJNA399742
SRR6000943	North America	R	PR	MM	PRJNA399742
SRR6000946	North America	R	PR	MM	PRJNA399742
SRR9033715	North America	R	NA	MM	PRJNA541981
SRR9033716	North America	R	NA	MM	PRJNA541981
SRR9033719	North America	R	NA	MM	PRJNA541981
SRR9033723	North America	R	NA	MM	PRJNA541981
SRR9033724	North America	R	NA	MM	PRJNA541981
SRR9033725	North America	R	NA	MM	PRJNA541981
SRR9033732	North America	R	NA	MM	PRJNA541981
SRR9033737	North America	R	NA	MM	PRJNA541981
SRR9033746	North America	R	NA	MM	PRJNA541981
SRR9033748	North America	R	NA	MM	PRJNA541981
SRR9033753	North America	R	NA	MM	PRJNA541981
SRR9033760	North America	R	NA	MM	PRJNA541981
Sample_01	Italy	R	CR*	RCC	PRJNA1421997
Sample_02	Italy	R	CR*	MM	PRJNA1421997
Sample_03	Italy	R	PR*	NSCLC	PRJNA1421997
Sample_04	Italy	R	PR*	NSCLC	PRJNA1421997
Sample_05	Italy	R	PR*	MM	PRJNA1421997
Sample_06	Italy	R	PR*	NSCLC	PRJNA1421997
Sample_07	Italy	R	CR*	NSCLC	PRJNA1421997
Sample_08	Italy	R	CR*	RCC	PRJNA1421997
Sample_09	Italy	R	PR*	RCC	PRJNA1421997
Sample_10	Italy	R	CR*	MM	PRJNA1421997
Sample_11	Italy	R	CR*	NSCLC	PRJNA1421997
Sample_12	Italy	R	CR*	MM	PRJNA1421997
Sample_13	Italy	R	CR*	NSCLC	PRJNA1421997
Sample_14	Italy	R	CR*	MM	PRJNA1421997
Sample_15	Italy	R	CR*	MM	PRJNA1421997
Sample_16	Italy	R	CR*	MM	PRJNA1421997
Sample_17	Italy	R	CR*	MM	PRJNA1421997
Sample_18	Italy	R	CR*	MM	PRJNA1421997
Sample_19	Italy	R	PR*	NSCLC	PRJNA1421997
